# Supplementary material for: Discovery of Novel Thiazole-Based SIRT2 Inhibitors as Anticancer Agents: Molecular Modeling, Chemical Synthesis and Biological Assays
Source: Int J Mol Sci. 2024 Oct 15;25(20):11084. doi: 10.3390/ijms252011084 (PMC11508362; doi:10.3390/ijms252011084)
Supplement: Supplementary file 1 [file ijms-25-11084-s001.zip]

Archive with 1 entries (1 files):
- ijms-3231462-supplementary.pdf
